# Supplementary material for: The Impact of Targeted Therapies on Red Blood Cell Aggregation in Patients with Chronic Lymphocytic Leukemia Evaluated Using Software Image Flow Analysis
Source: Micromachines (Basel). 2025 Jan 15;16(1):95. doi: 10.3390/mi16010095 (PMC11767778; doi:10.3390/mi16010095)
Supplement: Supplementary file 1 [file micromachines-16-00095-s001.zip]

Archive with 1 entries (1 files):
- micromachines-3377027-supplementary.pdf
